# Supplementary material for: A Systematic Review and Network Meta-Analysis of Biomedical Mg Alloy and Surface Coatings in Orthopedic Application
Source: Bioinorg Chem Appl. 2022 Mar 31;2022:4529520. doi: 10.1155/2022/4529520 (PMC8991394; doi:10.1155/2022/4529520)
Supplement: Supplementary Materials — Figure S1. Contribution graph of % degradation. Figure S2. Contribution graph of new bone formation. Table S1. Searching strategy and result on the PubMed. Table S2. Searching strategy and result on Science Direct. Table S3. Searching strategy and result on Web of Science. Table S4. Included and excluded studies after first screening. [file 4529520.f1.zip]

Archive with 3 entries (3 files):
- 4529520.f1/(Supplementary materials) Figure S1-S2.pptx
- 4529520.f1/(Supplementary materials) Tables S1-3.doc
- 4529520.f1/(Supplementary materials) Tables S4.docx
